# Supplementary material for: Comparative genomics of Salmonella enterica serovar Enteritidis ST-11 isolated in Uruguay reveals lineages associated with particular epidemiological traits
Source: Sci Rep. 2020 Feb 27;10:3638. doi: 10.1038/s41598-020-60502-8 (PMC7046640; doi:10.1038/s41598-020-60502-8)
Supplement: Supplementary file 2 — Supplementary tables 1 and 2. [file 41598_2020_60502_MOESM2_ESM.xlsx]

## Sheet: Supplementary Table 1
Supplementary Table 1
Strain data and summary of sequencing and assembly results for each genome generated in this study.
Strain designation	BioSample accession number	Uberstrain (Enterobase)	Source details	Collection year	Number of reads	Read length	Insert Size	Mapped reads	Observed Coverage	Number of Contigs	N50 Contig Size	Assembled length	GC content	Illumina plattform	SNPs vs P125109
31_88	SAMEA811661	SAL_JA8486AA	coproculture	1988	5730162	76	470	0.997319	183.627	53	376077	4710598	0.5212	Illumina Genome Analyzer II	739
08_89	SAMEA811659	SAL_JA8485AA	hemoculture	1989	3919195	76	486	0.997557	125.644	36	406197	4707697	0.5212	Illumina Genome Analyzer II	803
53_94	SAMEA811657	SAL_JA8481AA	Pre-cooked chicken	1994	5702343	76	488	0.997888	182.894	49	406602	4704230	0.5213	Illumina Genome Analyzer II	120
54_94	SAMEA2201437	SAL_AA9892AA	Pre-cooked chicken	1994	725490	100	415	0.916261	28.4943	193	406192	4645408	0.5212	HiSeq 2000	74
56_94	SAMEA2201438	SAL_AA9891AA	Pre-cooked chicken	1994	987573	100	424	0.970726	41.1188	103	371704	4645935	0.5213	HiSeq 2000	69
57_94	SAMEA2201439	SAL_AA9879AA	Pre-cooked chicken	1994	1074444	100	406	0.965788	43.9575	122	406225	4703804	0.5212	HiSeq 2000	76
108_95	SAMEA2201442	SAL_AA9876AA	coproculture	1995	815288	100	409	0.984518	34.0091	90	401266	4703853	0.5213	HiSeq 2000	67
47_95	SAMEA2201440	SAL_AA9878AA	coproculture	1995	767882	100	423	0.973185	31.6663	100	401265	4704297	0.5213	HiSeq 2000	72
51_95	SAMEA2201441	SAL_AA9877AA	coproculture	1995	657014	100	410	0.97967	27.2682	81	376058	4704895	0.5213	HiSeq 2000	63
49_98	SAMEA2201443	SAL_AA9875AA	cake	1998	1002753	100	416	0.987064	41.9407	89	401149	4703897	0.5213	HiSeq 2000	81
80_98	SAMEA2201436	SAL_AA9874AA	human invasive infection	1998	883221	100	410	0.982547	36.7758	79	401383	4704131	0.5213	HiSeq 2000	90
100_99	SAMEA2201650	SAL_AA9873AA	coproculture	1999	1095004	100	420	0.970211	45.0195	101	401265	4703551	0.5213	HiSeq 2000	99
130_99	SAMEA2201651	SAL_AA9872AA	coproculture	1999	902777	100	416	0.979463	37.911	91	371598	4647946	0.5213	HiSeq 2000	95
132_99	SAMEA2201652	SAL_AA9871AA	hemoculture	1999	862430	100	409	0.986553	36.0553	58	401383	4703895	0.5213	HiSeq 2000	91
206_99	SAMEA811656	SAL_JA8484AA	food	1999	5892629	76	480	0.997533	193.216	40	479283	4604198	0.5214	Illumina Genome Analyzer II	146
125_00	SAMEA2201654	SAL_AA9869AA	coproculture	2000	785774	100	408	0.989809	32.9498	75	406193	4704520	0.5213	HiSeq 2000	75
160_00	SAMEA2201775	SAL_AA9774AA	egg white in powder	2000	1039876	100	415	0.979202	43.0751	74	376235	4705022	0.5213	HiSeq 2000	80
32_00	SAMEA2201653	SAL_AA9870AA	avian	2000	1093272	100	408	0.97614	45.2096	115	376057	4704667	0.5212	HiSeq 2000	106
117_01	SAMEA2201429	SAL_AA9899AA	egg	2001	1362342	100	413	0.983117	56.7401	79	401265	4703608	0.5213	HiSeq 2000	93
118_01	SAMEA2201431	SAL_AA9898AA	egg	2001	1616006	100	408	0.981542	67.2024	83	401265	4704438	0.5213	HiSeq 2000	166
251_01	SAMEA811654	SAL_JA8488AA	egg	2001	7425410	76	456	0.998121	238.616	41	490253	4703540	0.5213	Illumina Genome Analyzer II	81
252_01	SAMEA2201432	SAL_AA9897AA	egg	2001	1073982	100	408	0.980015	44.5925	84	406192	4703785	0.5213	HiSeq 2000	84
253_01	SAMEA2201433	SAL_AA9896AA	egg	2001	1232729	100	410	0.988534	51.6189	69	401266	4705899	0.5212	HiSeq 2000	72
254_01	SAMEA2201434	SAL_AA9895AA	egg	2001	975510	100	417	0.987242	40.8055	69	406192	4704092	0.5213	HiSeq 2000	130
255_01	SAMEA2201435	SAL_AA9894AA	egg	2001	1437649	100	416	0.987045	60.126	74	376062	4704059	0.5213	HiSeq 2000	108
08_02	SAMEA811652	SAL_JA8482AA	coproculture	2002	5923254	76	486	0.997697	189.928	47	406188	4705971	0.5212	Illumina Genome Analyzer II	109
199_02	SAMEA2201656	SAL_AA9856AA	hemoculture	2002	727662	100	411	0.974874	30.4374	91	406192	4646104	0.5213	HiSeq 2000	90
214_02	SAMEA811650	SAL_JA8483AA	hemoculture	2002	4984855	76	454	0.997942	162.017	47	489353	4650337	0.5215	Illumina Genome Analyzer II	115
32_02	SAMEA2201430	SAL_AA9893AA	egg	2002	1121620	100	410	0.986411	47.4583	77	406192	4646553	0.5213	HiSeq 2000	120
77_02	SAMEA2201655	SAL_AA9857AA	coproculture	2002	1659501	100	413	0.985613	69.3043	82	371594	4704393	0.5213	HiSeq 2000	80
89_02	SAMEA2201807	SAL_AA9904AA	chicken	2002	684500	100	415	0.979328	26.6837	129	323106	4994199	0.5202	HiSeq 2000	152
47_03	SAMEA2201657	SAL_AA9855AA	coproculture	2003	792220	100	415	0.965786	32.4333	135	401147	4702071	0.5212	HiSeq 2000	117
106_04	SAMEA2201658	SAL_AA9854AA	coproculture	2004	778037	100	419	0.957195	31.5586	121	406225	4702139	0.5212	HiSeq 2000	131
79_04	SAMEA2201779	SAL_AA9770AA	coproculture	2004	1291200	100	419	0.979667	53.5294	84	401149	4704627	0.5213	HiSeq 2000	68
10_05	SAMEA811649	SAL_JA8487AA	coproculture	2005	7927378	76	479	0.997853	254.08	43	546223	4709246	0.5213	Illumina Genome Analyzer II	72
92_05	SAMEA2201659	SAL_AA9853AA	coproculture	2005	828501	100	417	0.975353	34.0954	106	401265	4703541	0.5212	HiSeq 2000	110
93_05	SAMEA2201660	SAL_AA9852AA	coproculture	2005	1212499	100	411	0.952514	48.9345	124	401383	4704064	0.5212	HiSeq 2000	96
85_06	SAMEA2201661	SAL_AA9851AA	hemoculture	2006	798306	100	444	0.974788	32.9606	105	406192	4704256	0.5213	HiSeq 2000	82
11_07	SAMEA2201668	SAL_AA9833AA	sandwich	2007	1079435	100	408	0.981208	44.9393	105	401461	4697504	0.5212	HiSeq 2000	151
18_07	SAMEA2201665	SAL_AA9847AA	coproculture	2007	722717	100	404	0.978629	29.3753	89	401272	4797562	0.5208	HiSeq 2000	129
25_07	SAMEA2201669	SAL_AA9832AA	sandwich	2007	958227	100	414	0.983676	39.9321	69	371604	4704916	0.5213	HiSeq 2000	107
44_07	SAMEA2201667	SAL_AA9834AA	coproculture	2007	1291491	100	416	0.97199	53.1818	103	406362	4704183	0.5212	HiSeq 2000	118
38_08	SAMEA2201662	SAL_AA9850AA	hemoculture	2008	673580	100	414	0.991314	28.2715	84	371605	4700545	0.5213	HiSeq 2000	94
108_09	SAMEA2201670	SAL_AA9831AA	food	2009	955437	100	415	0.986095	39.9135	78	406394	4704641	0.5213	HiSeq 2000	127
109_09	SAMEA2201671	SAL_AA9830AA	unknown	2009	759617	100	413	0.980993	31.5737	85	406258	4704476	0.5213	HiSeq 2000	147
121_09	SAMEA2201809	SAL_AA9902AA	avian	2009	1013549	100	410	0.964261	41.3222	127	376068	4706303	0.5212	HiSeq 2000	81
127_09	SAMEA2201672	SAL_AA9829AA	coproculture	2009	829326	100	405	0.979664	34.3972	77	401149	4704591	0.5213	HiSeq 2000	96
142_09	SAMEA2201673	SAL_AA9828AA	hemoculture	2009	686499	100	404	0.978159	28.4511	86	406225	4704102	0.5213	HiSeq 2000	118
151_09	SAMEA2201674	SAL_AA9827AA	coproculture	2009	1494933	100	415	0.944919	59.8582	201	401383	4703493	0.5211	HiSeq 2000	97
63_09	SAMEA2201663	SAL_AA9849AA	hemoculture	2009	1061261	100	409	0.978464	43.9968	96	401265	4704171	0.5213	HiSeq 2000	112
72_09	SAMEA2201664	SAL_AA9848AA	hemoculture	2009	1230647	100	413	0.965166	50.3157	124	401265	4704828	0.5212	HiSeq 2000	122
45_10	SAMEA2201680	SAL_AA9810AA	coproculture	2010	780690	100	430	0.9636	31.8685	121	406361	4704399	0.5212	HiSeq 2000	104
48_10	SAMEA2201681	SAL_AA9809AA	coproculture	2010	872653	100	408	0.985499	36.4445	68	406192	4704103	0.5213	HiSeq 2000	135
83_10	SAMEA2201679	SAL_AA9811AA	coproculture	2010	1316160	100	414	0.961058	53.5928	154	401265	4704212	0.5212	HiSeq 2000	116
86_10	SAMEA2201675	SAL_AA9826AA	avian	2010	1175110	100	420	0.95369	47.4735	138	406192	4704019	0.5212	HiSeq 2000	109
15_11	SAMEA2201684	SAL_AA9806AA	coproculture	2011	1155655	100	408	0.96889	46.4095	125	646822	4808838	0.5206	HiSeq 2000	103
73_11	SAMEA2201677	SAL_AA9813AA	food	2011	1766305	100	414	0.987215	73.8879	73	401265	4703623	0.5213	HiSeq 2000	113
76_11	SAMEA2201678	SAL_AA9812AA	food	2011	1152763	100	415	0.980514	47.9005	88	406225	4703174	0.5213	HiSeq 2000	117
39_13	SAMEA2201682	SAL_AA9808AA	coproculture	2013	1172683	100	416	0.976242	48.5055	96	401266	4703891	0.5213	HiSeq 2000	99
44_13	SAMEA2201683	SAL_AA9807AA	hemoculture	2013	1359983	100	419	0.969792	55.8936	96	401265	4703626	0.5212	HiSeq 2000	145
40_17	SAMN11239266	SAL_MA7824AA	hemoculture	2017	1340027	277	1059	0.950111	143.716	3	2842002	4706655	0.5213	MiSeq v3	76

## Sheet: Supplementary table 2
Supplementary Table 2
Genomes from Argentina and Brazil analyzed in this work
Strain_Name	Name_in_EnteroBase	Collection_Year	Source_Niche	Source_Type	Source_Details	Country	State	Bio_Project_ID	Sample_ID
ARIM-SE1187-06	CFSAN032481	2006	Human	Human	stool	Argentina	Mendoza	PRJNA271293	SAMN03492327
ARIM-SE1188-06	CFSAN032482	2006	Food	Composite_food	cake	Argentina	Mendoza	PRJNA271293	SAMN03492328
ARIM-SE35-06	CFSAN032485	2006	Food	Composite_food	chocolate mousse	Argentina	Rio Negro	PRJNA271293	SAMN03492331
ARIM-SE381-09	CFSAN032486	2009	Human	Human	stool	Argentina	Neuquen	PRJNA271293	SAMN03492332
ARIM-SE464-08	CFSAN032487	2008	Human	Human	stool	Argentina	Santa_Fe	PRJNA271293	SAMN03492333
ARIM-SE468-08	CFSAN032488	2008	Food			Argentina	Santa_Fe	PRJNA271293	SAMN03492334
CFSAN034041	ARIM-SE1187-06	2006	Human	Human	stool	Argentina	Mendoza	PRJNA271293	SAMN03743854
CFSAN034045	ARIM-SE1258-05	2005	Poultry	Avian	poultry	Argentina	Buenos Aires	PRJNA271293	SAMN03743858
CFSAN034076	ARIM-SE1131-06	2006	Poultry	Avian	chicken	Brazil		PRJNA271293	SAMN03743889
CFSAN034077	ARIM-SE1164-06	2006	Livestock	Bovine	carcass bovine	Argentina		PRJNA271293	SAMN03743890
CFSAN034078	ARIM-SE135-06	2006	Food	ND	vittel tone	Argentina	Buenos Aires	PRJNA271293	SAMN03743891
CFSAN034081	ARIM-SE1930-08	2014	Food	ND	breaded chicken	Argentina	Buenos Aires	PRJNA271293	SAMN03743894
CFSAN034083	ARIM-SE2047-05	2005	Food	Composite_food	cake	Argentina	Río Negro	PRJNA271293	SAMN03743896
SE4	CFSAN057625	1986	Human	Human	Faeces	Brazil	São Paulo	PRJNA186035	SAMN06073080
SE15	CFSAN057635	1995	Human	Human	Faeces	Brazil	São Paulo	PRJNA186035	SAMN06073780
SE13	CFSAN057634	1994	Poultry	Avian	Raw Chicken Sausage	Brazil	São Paulo	PRJNA186035	SAMN06073788
SE12	CFSAN057633	1994	Food	Composite_food	Salad with Mayonnaise	Brazil	São Paulo	PRJNA186035	SAMN06073797
SE11	CFSAN057632	1994	Human	Human	Faeces	Brazil	São Paulo	PRJNA186035	SAMN06073805
SE10	CFSAN057631	1994	Human	Human	Faeces	Brazil	São Paulo	PRJNA186035	SAMN06073814
SE9	CFSAN057630	1994	Human	Human	Faeces	Brazil	São Paulo	PRJNA186035	SAMN06073824
SE8	CFSAN057629	1994	Human	Human	Faeces	Brazil	São Paulo	PRJNA186035	SAMN06073832
SE7	CFSAN057628	1994	Human	Human	Feces	Brazil	São Paulo	PRJNA186035	SAMN06073851
SE6	CFSAN057627	1994	Human	Human	Faeces	Brazil	São Paulo	PRJNA186035	SAMN06073863
SE5	CFSAN057626	1992	Human	Human	Faeces	Brazil	São Paulo	PRJNA186035	SAMN06073876
SE75	CFSAN057665	1996	Poultry	Avian	Raw Chicken Carcass	Brazil	São Paulo	PRJNA186035	SAMN06073956
SE73	CFSAN057663	1996	Poultry	Avian	Chicken Meat	Brazil	São Paulo	PRJNA186035	SAMN06073958
SE70	CFSAN057662	1996	Human	Human	Faeces	Brazil	São Paulo	PRJNA186035	SAMN06073959
SE68	CFSAN057661	1996	Human	Human	Faeces	Brazil	São Paulo	PRJNA186035	SAMN06073960
SE67	CFSAN057660	1996	Food	Composite_food	Cake	Brazil	São Paulo	PRJNA186035	SAMN06073961
SE66	CFSAN057659	1996	Human	Human	Feces	Brazil	São Paulo	PRJNA186035	SAMN06073962
SE59	CFSAN057657	1996	Human	Human	Faeces	Brazil	São Paulo	PRJNA186035	SAMN06073964
SE56	CFSAN057656	1996	Livestock	Swine	Raw Pork Loin	Brazil	São Paulo	PRJNA186035	SAMN06073965
SE48	CFSAN057654	1996	Human	Human	Faeces	Brazil	São Paulo	PRJNA186035	SAMN06073967
SE43	CFSAN057653	1996	Human	Human	Feces	Brazil	São Paulo	PRJNA186035	SAMN06073968
SE41	CFSAN057652	1996	Human	Human	Faeces	Brazil	São Paulo	PRJNA186035	SAMN06073969
SE39	CFSAN057651	1995	Food		Cooked Quail Eggs	Brazil	São Paulo	PRJNA186035	SAMN06073970
SE37	CFSAN057649	1995	Food	Composite_food	Vegetable Salad with Mayonnaise	Brazil	São Paulo	PRJNA186035	SAMN06073972
SE36	CFSAN057648	1995	Poultry	Avian	Frozen Chicken Carcass	Brazil	São Paulo	PRJNA186035	SAMN06073973
SE30	CFSAN057644	1995	Food	Composite_food	Sandwich	Brazil	São Paulo	PRJNA186035	SAMN06073977
SE29	CFSAN057643	1995	Poultry	Avian	Frozen Chicken	Brazil	São Paulo	PRJNA186035	SAMN06073978
SE23	CFSAN057640	1995	Human	Human	Faeces	Brazil	São Paulo	PRJNA186035	SAMN06073981
SE22	CFSAN057639	1995	Human	Human	Faeces	Brazil	São Paulo	PRJNA186035	SAMN06073982
SE16	CFSAN057636	1995	Human	Human	Faeces	Brazil	São Paulo	PRJNA186035	SAMN06073985
SE132	CFSAN057692	1999	Food		Soup	Brazil	São Paulo	PRJNA186035	SAMN06073989
SE131	CFSAN057691	1999	Food	Swine	Sausage with Tomato Sauce	Brazil	São Paulo	PRJNA186035	SAMN06073990
SE120	CFSAN057683	1999	Human	Human	Faeces	Brazil	São Paulo	PRJNA186035	SAMN06073998
SE119	CFSAN057682	1999	Human	Human	Faeces	Brazil	São Paulo	PRJNA186035	SAMN06073999
SE117	CFSAN057681	1999	Human	Human	Faeces	Brazil	São Paulo	PRJNA186035	SAMN06074000
SE115	CFSAN057679	1998	Food	Composite_food	Chocolate Mousse	Brazil	São Paulo	PRJNA186035	SAMN06074002
SE100	CFSAN057677	1998	Human	Human	Faeces	Brazil	São Paulo	PRJNA186035	SAMN06074004
SE96	CFSAN057676	1998	Human	Human	Faeces	Brazil	São Paulo	PRJNA186035	SAMN06074005
SE94	CFSAN057675	1998	Human	Human	Faeces	Brazil	São Paulo	PRJNA186035	SAMN06074006
SE89	CFSAN057674	1998	Human	Human	Faeces	Brazil	São Paulo	PRJNA186035	SAMN06074007
SE88	CFSAN057673	1997	Food	Composite_food	Homemade Mayonnaise	Brazil	São Paulo	PRJNA186035	SAMN06074008
SE80	CFSAN057668	1997	Human	Human	Feces	Brazil	São Paulo	PRJNA186035	SAMN06074013
SE77	CFSAN057667	1996	Human	Human	Feces	Brazil	São Paulo	PRJNA186035	SAMN06074014
SE142	CFSAN057698	2000	Environment	Plant	Vegetables Salad with Homemade Mayonnaise	Brazil	São Paulo	PRJNA186035	SAMN06074016
SE136	CFSAN057696	2000	Human	Human	Faeces	Brazil	São Paulo	PRJNA186035	SAMN06074018
SE200	CFSAN057725	2003	Environment	Plant	Papaya	Brazil	São Paulo	PRJNA186035	SAMN06074019
SE199	CFSAN057724	2003	Livestock	Swine	Pork	Brazil	São Paulo	PRJNA186035	SAMN06074020
SE198	CFSAN057723	2003	Food	Composite_food	Cake	Brazil	São Paulo	PRJNA186035	SAMN06074021
SE197	CFSAN057722	2003	Human	Human	Faeces	Brazil	São Paulo	PRJNA186035	SAMN06074022
SE193	CFSAN057721	2003	Human	Human	Feces	Brazil	São Paulo	PRJNA186035	SAMN06074023
SE192	CFSAN057720	2002	Food	Composite_food	Sandwich	Brazil	São Paulo	PRJNA186035	SAMN06074024
SE186	CFSAN057717	2002	Human	Human	Faeces	Brazil	São Paulo	PRJNA186035	SAMN06074027
SE183	CFSAN057715	2002	Human	Human	Feces	Brazil	São Paulo	PRJNA186035	SAMN06074029
SE181	CFSAN057714	2002	Human	Human	Faeces	Brazil	São Paulo	PRJNA186035	SAMN06074030
SE173	CFSAN057713	2002	Human	Human	Feces	Brazil	São Paulo	PRJNA186035	SAMN06074031
SE171	CFSAN057712	2002	Human	Human	Faeces	Brazil	São Paulo	PRJNA186035	SAMN06074032
SE164	CFSAN057709	2001	Food	Composite_food	Homemade Mayonnaise	Brazil	São Paulo	PRJNA186035	SAMN06074035
SE156	CFSAN057706	2001	Human	Human	Feces	Brazil	São Paulo	PRJNA186035	SAMN06074038
SE154	CFSAN057705	2001	Human	Human	Feces	Brazil	São Paulo	PRJNA186035	SAMN06074039
SE151	CFSAN057703	2001	Human	Human	Feces	Brazil	São Paulo	PRJNA186035	SAMN06074041
SE150	CFSAN057702	2000	Poultry	Avian	Eggs	Brazil	São Paulo	PRJNA186035	SAMN06074042
SE147	CFSAN057701	2000	Food	Composite_food	Homemade Mayonnaise	Brazil	São Paulo	PRJNA186035	SAMN06074043
SE144	CFSAN057700	2000	Human	Human	Faeces	Brazil	São Paulo	PRJNA186035	SAMN06074044
SE143	CFSAN057699	2000	Human	Human	Feces	Brazil	São Paulo	PRJNA186035	SAMN06074045
SE247	CFSAN057741	2006	Human	Human	Faeces	Brazil	São Paulo	PRJNA186035	SAMN06074062
SE244	CFSAN057739	2006	Human	Human	Faeces	Brazil	São Paulo	PRJNA186035	SAMN06074064
SE241	CFSAN057737	2005	Food	Composite_food	Cake	Brazil	São Paulo	PRJNA186035	SAMN06074066
SE239	CFSAN057736	2005	Human	Human	Faeces	Brazil	São Paulo	PRJNA186035	SAMN06074067
SE211	CFSAN057728	2004	Human	Human	Faeces	Brazil	São Paulo	PRJNA186035	SAMN06074075
SE206	CFSAN057727	2004	Human	Human	Faeces	Brazil	São Paulo	PRJNA186035	SAMN06074076
SE201	CFSAN057726	2003	Food		Pie	Brazil	São Paulo	PRJNA186035	SAMN06074077
SE150_06	CFSAN057782	2006	Environment	Soil/Dust	Shoe Cover's of the Farm's Workers	Brazil	São Paulo	PRJNA186035	SAMN06074083
SE110_06	CFSAN057780	2006	Poultry	Avian	Pecked Eggs/Caecum	Brazil	Pernambuco	PRJNA186035	SAMN06074085
SE98_06	CFSAN057778	2006	Environment	Soil/Dust	Shoe Cover's of the Farm's Workers	Brazil	São Paulo	PRJNA186035	SAMN06074087
SE226_05	CFSAN057770	2005	Poultry	Avian	Dead Chicken	Brazil	São Paulo	PRJNA186035	SAMN06074095
SE69_05	CFSAN057768	2005	Poultry		Chicken (1)	Brazil	Pernambuco	PRJNA186035	SAMN06074097
SE302_04	CFSAN057764	2004	Poultry		Chicken (1)	Brazil	Sergipe	PRJNA186035	SAMN06074101
SE298_04	CFSAN057763	2004	Poultry		Chicken (1)	Brazil	Sergipe	PRJNA186035	SAMN06074102
SE69_04	CFSAN057760	2004	Poultry	Avian	Pecked Eggs/Organs	Brazil	Paraná	PRJNA186035	SAMN06074105
SE67_04	CFSAN057759	2004	Poultry		Chicken (1)	Brazil	Paraná	PRJNA186035	SAMN06074106
SE34_04	CFSAN057757	2004	Poultry		Chicken (1)	Brazil	Mato Grosso	PRJNA186035	SAMN06074108
SE141_09	CFSAN057809	2009	Environment	Soil/Dust	Shoe Cover's of the Farm's Workers	Brazil	São Paulo	PRJNA186035	SAMN06074115
SE227_08	CFSAN057799	2008	Poultry		Chicken (1)	Brazil	São Paulo	PRJNA186035	SAMN06074125
SE203_08	CFSAN057798	2008	Poultry		Chicken (1)	Brazil	São Paulo	PRJNA186035	SAMN06074126
SE189_07	CFSAN057789	2007	Poultry	Avian	Pecked Eggs/Organs	Brazil	Pernambuco	PRJNA186035	SAMN06074135
SE881_93	CFSAN057840	1993	Poultry	Avian	Chicken	Brazil	Santa Catarina	PRJNA186035	SAMN06074138
SE326_90	CFSAN057838	1990	Poultry	Avian	Chicken	Brazil	São Paulo	PRJNA186035	SAMN06074140
SE327_90	CFSAN057837	1990	Poultry	Avian	Chicken	Brazil	São Paulo	PRJNA186035	SAMN06074141
SE108_89	CFSAN057836	1989	Human	Human		Brazil	Minas Gerais	PRJNA186035	SAMN06074142
SE103_89	CFSAN057835	1989	Human	Human		Brazil	Minas Gerais	PRJNA186035	SAMN06074143
SE98_89	CFSAN057834	1989	Human	Human		Brazil	Minas Gerais	PRJNA186035	SAMN06074144
SE97_89	CFSAN057833	1989	Human	Human		Brazil	Minas Gerais	PRJNA186035	SAMN06074145
SE94_89	CFSAN057832	1989	Human	Human		Brazil	Minas Gerais	PRJNA186035	SAMN06074146
SE96_89	CFSAN057831	1989	Human	Human		Brazil	Minas Gerais	PRJNA186035	SAMN06074147
SE92_89	CFSAN057830	1989	Human	Human		Brazil	Minas Gerais	PRJNA186035	SAMN06074148
SEA65_88	CFSAN057829	1988	Human	Human		Brazil	Minas Gerais	PRJNA186035	SAMN06074149
SE144_88	CFSAN057828	1988	Food	Swine	Raw Sausage	Brazil	Minas Gerais	PRJNA186035	SAMN06074150
SE337_R65_86	CFSAN057827	1986	Human	Human		Brazil	Rio Grande do Sul	PRJNA186035	SAMN06074151
SE4258_86	CFSAN057826	1986	Human	Human		Brazil	Bahia	PRJNA186035	SAMN06074152
SE172_85	CFSAN057823	1985	Human	Human		Brazil	Rio Grande do Sul	PRJNA186035	SAMN06074155
SE3494_82	CFSAN057821	1982	Human	Human		Brazil	Minas Gerais	PRJNA186035	SAMN06074157
SE569_81	CFSAN057820	1981	Poultry	Avian	Chicken	Brazil	São Paulo	PRJNA186035	SAMN06074158
SE17_80	CFSAN057819	1980	Poultry	Avian	Chicken	Brazil	Rio de Janeiro	PRJNA186035	SAMN06074159
SE2639_68	CFSAN057817	1968	Human	Human		Brazil	Pernambuco	PRJNA186035	SAMN06074161
SE1719	CFSAN057852	2014	Human	Human	Fecal Swab	Brazil	Minas Gerais	PRJNA186035	SAMN06074180
SE1396	CFSAN057850	2014	Human	Human	Faeces	Brazil	Rio Grande do Sul	PRJNA186035	SAMN06074182
SE1356	CFSAN057849	2014	Human	Human	Fecal Swab	Brazil	Minas Gerais	PRJNA186035	SAMN06074183
SE1329_93	CFSAN057842	1993	Poultry	Avian	Chicken	Brazil	Santa Catarina	PRJNA186035	SAMN06074190
SE1328_93	CFSAN057841	1993	Poultry	Avian	Chicken	Brazil	Santa Catarina	PRJNA186035	SAMN06074191
SE4509	CFSAN057888	2016	Food			Brazil	Minas Gerais	PRJNA186035	SAMN06074195
SE5535	CFSAN057875	2014	Human	Human	Fecal Swab	Brazil	Pernambuco	PRJNA186035	SAMN06074208
SE3209	CFSAN057867	2014	Human	Human	Blood	Brazil	Santa Catarina	PRJNA186035	SAMN06074216
ADRDL-785	ADRDL-785	2000	Livestock	Swine	Pig Feces (Sus scrofa domesticus)	Brazil		PRJNA280335	SAMN06113950
ADRDL-812	ADRDL-812	1995	Poultry	Avian	Poultry Carcass (Gallus gallus domesticus)	Brazil		PRJNA280335	SAMN06113985
CFSAN060490	CFSAN060490	1998	Human	Human		Brazil		PRJNA186035	SAMN06333742
SE252	CFSAN057744	2007	Environment	Plant	Arugula	Brazil	São Paulo	PRJNA186035	SAMN06611255
ULBRA-SA054	ULBRA-SA054	2014	Wild_Animal	Reptile	Feces (Coturnix coturnix)	Brazil		PRJNA183850	SAMN08387144
NC_SE09	NC_SE09	2016	Poultry	Avian	broiler chicken	Brazil		PRJNA293224	SAMN08606811
NC_SE08	NC_SE08	2016	Poultry	Avian	broiler chicken	Brazil		PRJNA293224	SAMN08606816
NC_SE990542	NC_SE990542	2016	Poultry	Avian	broiler chicken	Brazil		PRJNA293224	SAMN08951173
NC_SE10059883	NC_SE10059883	2016	Poultry	Avian	broiler chicken	Brazil		PRJNA293224	SAMN08951177
